# Supplementary material for: Characterization of Molecular Chaperone GroEL as a Potential Virulence Factor in Cronobacter sakazakii
Source: Foods. 2023 Sep 12;12(18):3404. doi: 10.3390/foods12183404 (PMC10528849; doi:10.3390/foods12183404)
Supplement: Supplementary file 1 [file foods-12-03404-s001.zip]

Archive with 1 entries (1 files):
- foods-2586677-supplementary.pdf
